# Supplementary material for: The Spring Distraction System for Growth-Friendly Surgical Treatment of Early Onset Scoliosis: A Preliminary Report on Clinical Results and Safety after Design Iterations in a Prospective Clinical Trial
Source: J Clin Med. 2022 Jun 28;11(13):3747. doi: 10.3390/jcm11133747 (PMC9267814; doi:10.3390/jcm11133747)
Supplement: Supplementary file 1 [file jcm-11-03747-s001.zip]

Archive with 1 entries (1 files):
- STROBE-checklist-final.pdf
